# Supplementary material for: The Oncoprotein BRD4-NUT Generates Aberrant Histone Modification Patterns
Source: PLoS One. 2016 Oct 3;11(10):e0163820. doi: 10.1371/journal.pone.0163820 (PMC5047744; doi:10.1371/journal.pone.0163820)
Supplement: S1 Table — (XLSX) [file pone.0163820.s012.xlsx]

## Sheet: Histone_PTMs
S1 Table
Histone modification levels for Zee et al. 2016, "The oncoprotein BRD4-NUT generates aberrant histone modification patterns"
Tab1=histone PTM quantifications
		Genomic_1	Genomic_2	Genomic_3	Genomic_4			L3MBTL3		BRD4_1	BRD4_2	BRD4_3	BRD4_4			B4N_1	B4N_2
	ID->	AA1	AA1list	EWO	EW0n	293_Ave		L3		BRD4_8915	Brd4_rep1_9815	Brd4_rep2_9815	BRD4_92015	BRD4_Ave		B4N_old	B4N_new	B4N_Ave
	H3K9un	0.667527	0.677153	0.688426	0.720966	0.688518		0.555322		0.254366	0.261149	0.246224	0.3122	0.268485		0.0208571	0.0527635	0.0368103
	H3K9K14ac1	0.317842	0.307787	0.298042	0.27074	0.298603		0.376872		0.480713	0.452856	0.44827	0.472141	0.463495		0.464528	0.460837	0.462683
	H3K9K14ac2	0.0146315	0.0150606	0.013532	0.00829316	0.0128793		0.0678065		0.264921	0.285995	0.305506	0.215659	0.26802		0.514615	0.4864	0.500507
		1	1	1	1	1		1		1	1	1	1	1		1	1	1
	H4K5K8K12K16un	0.589631	0.596699	0.565616	0.541945	0.573473		0.376724		0.200403	0.19683	0.20175	0.190027	0.197253		0.0478293	0.0454322	0.0466307
	H4K5K8K12K16ac1	0.315031	0.308907	0.36288	0.391961	0.344695		0.325054		0.257997	0.264199	0.247841	0.259905	0.257486		0.0750626	0.0732914	0.074177
	H4K5K8K12K16ac2	0.0770574	0.075082	0.0602545	0.0543308	0.0666812		0.162058		0.198199	0.202713	0.20881	0.228589	0.209578		0.223579	0.118302	0.170941
	H4K5K8K12K16ac3	0.0159004	0.0166382	0.00987617	0.0104441	0.0132147		0.0897316		0.168277	0.164857	0.174881	0.162051	0.167517		0.273795	0.221206	0.2475
	H4K5K8K12K16ac4	0.00237984	0.00267316	0.00137353	0.00131906	0.0019364		0.0464326		0.175124	0.171401	0.166718	0.159428	0.168168		0.379734	0.541769	0.460751
		1	1	1	1	1		1		1	1	1	1	1		1	1	1
	H3K27K36un	0.0925815	0.0954957	0.0715758	0.04795	0.0769008		0.0352402		0.0432963	0.0912827	0.0809837	0.0579945	0.0683893		0.0255044		0.0255044
	H3K27me1	0.080638	0.0787885	0.073663	0.059683	0.0731931		0.0365325		0.0429018	0.0835857	0.0615432	0.0525091	0.0601349		0.0188001		0.0188001
	H3K36me1	0.0326278	0.0325747	0.0289008	0.0189117	0.0282537		0.0195305		0.028471	0.0528163	0.0404808	0.034195	0.0389908		0.00640338		0.00640338
	H3K27me1K36me1	0.0502831	0.0492107	0.0561868	0.0411856	0.0492166		0.046791		0.0611568	0.101443	0.0762919	0.0580003	0.074223		0.0533406		0.0533406
	H3K27me2	0.188682	0.203209	0.215282	0.225577	0.208188		0.186404		0.172127	0.164667	0.196336	0.141696	0.168707		0.0257981		0.0257981
	H3K36me2	0.0338662	0.0313359	0.0268277	0.0368039	0.0322084		0.0368784		0.0400467	0.0509483	0.0480824	0.0440722	0.0457874		0.0110508		0.0110508
	H3K27me3	0.141498	0.148937	0.169874	0.216083	0.169098		0.118355		0.0799647	0.041802	0.0497791	0.0674173	0.0597408		0.00309855		0.00309855
	H3K27me2K36me1	0.164057	0.162942	0.17284	0.150646	0.162621		0.269771		0.258698	0.20799	0.232654	0.248684	0.237006		0.0506005		0.0506005
	H3K27me1K36me2	0.127783	0.110376	0.087099	0.0900448	0.103826		0.13713		0.180412	0.149189	0.167786	0.191429	0.172204		0.500837		0.500837
	H3K27me3K36me1	0.0569762	0.0607597	0.0712102	0.0866579	0.068901		0.0823613		0.0550381	0.0239852	0.0217498	0.0551904	0.0389909		0.0135472		0.0135472
	H3K27me1K36me3	0.0302556	0.0255703	0.0251216	0.0258523	0.0266999		0.0288467		0.0305247	0.0161631	0.0152742	0.0345641	0.0241315		0.241461		0.241461
	H3K27ac	0.000751398	0.00079973	0.00141899	0.000603739	0.000893463		0.00143593		0.00354901	0.00785449	0.00463599	0.00846827	0.00612694		0.0120817		0.0120817
	H3K27acK36me1	0	0	0	0	0		0.000723976		0.00381351	0.00827253	0.00440281	0.00578059	0.00556736		0.037477		0.037477
		1	1	1	1	1		1		1	1	1	1	1		1		1
	H33K27K36un	0.0789251	0.0781535	0.0560471	0.0459244	0.0647625		0.0467131		0.0615035	0.110653	0.080811	0.0454632	0.0746076		0.061995		0.061995
	H33K27me1	0.0621831	0.0614176	0.064693	0.0362807	0.0561436		0.032406		0.0385587	0.0803329	0.0674841	0.0474283	0.058451		0.0207946		0.0207946
	H33K36me1	0.0392544	0.0370637	0.0313775	0.0237495	0.0328612		0.0257581		0.0365568	0.0610369	0.0525429	0.0452581	0.0488487		0.0115874		0.0115874
	H33K27me1K36me1	0.0695118	0.0758555	0.0489496	0.0426592	0.059244		0.0539551		0.0669296	0.10832	0.0800139	0.0742674	0.0823826		0.0524374		0.0524374
	H33K27me2	0.111753	0.126363	0.132732	0.177685	0.137133		0.145283		0.123412	0.128175	0.141619	0.126259	0.129866		0.047621		0.047621
	H33K36me2	0.0516647	0.0480343	0.0464565	0.0403	0.0466139		0.0690049		0.0719927	0.0639982	0.0875291	0.0760354	0.0748888		0.00758949		0.00758949
	H33K27me3	0.0797465	0.0867294	0.108021	0.123331	0.0994571		0.0619235		0.0362499	0.00464341	0.0111568	0.0452942	0.0243361		0.00109175		0.00109175
	H33K27me2K36me1	0.198151	0.205496	0.223048	0.202679	0.207343		0.280488		0.248923	0.212347	0.250642	0.233728	0.23641		0.0324992		0.0324992
	H33K27me1K36me2	0.181082	0.159913	0.147295	0.144629	0.15823		0.162583		0.214934	0.200538	0.185649	0.197422	0.199636		0.422746		0.422746
	H33K27me3K36me1	0.0554119	0.0578015	0.0732082	0.0963286	0.0706876		0.0673345		0.04614	0.017665	0.0178663	0.042573	0.0310611		0.00552088		0.00552088
	H33K27me1K36me3	0.0723174	0.0631723	0.0681715	0.0664329	0.0675236		0.0488581		0.0455993	0.0122911	0.024686	0.0469753	0.0323879		0.195097		0.195097
	H33K27ac	0	0	0	0	0		0.00251441		0.00528535	0	0	0.0115524	0.00420944		0.0366276		0.0366276
	H33K27acK36me1	0	0	0	0	0		0.00317854		0.00391494	0	0	0.0077446	0.00291489		0.104393		0.104393
		1	1	1	1	1		1		1	1	1	1	1		1		1
	H3K18K23un	0.652011	0.670089	0.739043	0.686369	0.686878		0.361398		0.263198	0.285123	0.262173	0.256065	0.26664		0.0400246	0.0428565	0.0414406
	H3K18K23ac1	0.341001	0.323734	0.252301	0.301133	0.304542		0.604343		0.634419	0.617653	0.649005	0.636166	0.634311		0.0857544	0.102641	0.0941975
	H3K18K23ac2	0.00698818	0.00617765	0.00865607	0.0124978	0.00857994		0.0342593		0.102383	0.0972238	0.0888222	0.107769	0.0990495		0.874221	0.854503	0.864362
		1	1	1	1	1		1		1	1	1	1	1		1	1	1
	H3K79un	0.879493	0.90209	0.894871		0.892151		0.706483		0.678439	0.688142		0.688592	0.685058		0.372894	0.439719	0.406307
	H3K79me1	0.0862778	0.053442	0.0503551		0.0633583		0.188401		0.255654	0.187999		0.161543	0.201732		0.501365	0.49393	0.497648
	H3K79me2	0.0342291	0.0444677	0.054774		0.0444903		0.105116		0.0659066	0.12386		0.149865	0.11321		0.125741	0.0663509	0.0960458
		1	1	1		1		1		1	1		1	1		1	1	1

## Sheet: PTM_B4Ninduction
Tab2=global histone PTM during B4N induction for S3 Figure
		0hr_B4Ninduction	7hr_B4Ninduction
	ID->	EW0	EW7	Log_transform	Log_transform
	H4K20un	0.386461	0.264957	1.3716	1.91617
	H4K20me1	0.428884	0.596156	1.22134	0.746239
	H4K20me2	0.183309	0.137236	2.44765	2.86527
	H4K20me3	0.00134531	0.00165051	9.53785	9.24287
	H3K9un	0.186557	0.208329	2.42231	2.26306
	H3K9me1	0.326423	0.384851	1.61519	1.37763
	H3K9me2	0.131803	0.095804	2.92354	3.38377
	H3K9me3	0.0759986	0.0553743	3.71788	4.17464
	H3K9K14ac1	0.0811627	0.0790362	3.62304	3.66134
	H3K9K14ac2	0.00381659	0.002342	8.0335	8.73804
	H3K9me1K14ac	0.145329	0.144009	2.78261	2.79577
	H3K9me2K14ac	0.0335968	0.0210723	4.89553	5.56851
	H3K9me3K14ac	0.0153132	0.00918199	6.02908	6.76698
	H4K5K8K12K16un	0.565616	0.628417	0.822106	0.670207
	H4K5K8K12K16ac1	0.36288	0.32055	1.46244	1.64138
	H4K5K8K12K16ac2	0.0602545	0.0418889	4.05279	4.57729
	H4K5K8K12K16ac3	0.00987617	0.00793546	6.66183	6.97747
	H4K5K8K12K16ac4	0.00137353	0.00120952	9.5079	9.69135
	H2AzK4K7K11K15un	0.837781	0.862737	0.255354	0.213008
	H2AzK4K7K11K15ac1	0.127902	0.105406	2.96689	3.24597
	H2AzK4K7K11K15ac2	0.0243978	0.0230122	5.3571	5.44146
	H2AzK4K7K11K15ac3	0.0052975	0.00584661	7.56047	7.41818
	H2AzK4K7K11K15ac4	0.00462106	0.00299887	7.75756	8.38136
	H3K27K36un	0.0701352	0.0729843	3.83372	3.77627
	H3K27me1	0.0721804	0.0812663	3.79225	3.6212
	H3K36me1	0.0283191	0.0258835	5.14208	5.27183
	H3K27me1K36me1	0.055056	0.0593035	4.18296	4.07574
	H3K27me2	0.210949	0.210781	2.24503	2.24618
	H3K36me2	0.0262878	0.0262437	5.24947	5.25189
	H3K27me3	0.166455	0.165062	2.58679	2.59892
	H3K27me2K36me1	0.169361	0.159037	2.56183	2.65257
	H3K27me1K36me2	0.085346	0.0914906	3.55053	3.45023
	H3K27me3K36me1	0.069777	0.0657509	3.84111	3.92685
	H3K27me1K36me3	0.0246159	0.0257557	5.34426	5.27897
	H3K27me2K36me2	0.014182	0.0110125	6.1398	6.50471
	H3K27me3K36me2	0.00594494	0.00418753	7.39412	7.89968
	H3K27ac	0.00139043	0.00124175	9.49026	9.65341
	H3K18K23un	0.737067	0.694445	0.440131	0.526067
	H3K18me1	0.00147755	0.00148622	9.40257	9.39414
	H3K23me1	0.0011956	0.00123387	9.70805	9.66259
	H3K18K23ac1	0.251626	0.291609	1.99064	1.77789
	H3K18K23ac2	0.00863294	0.0112255	6.85593	6.47708
	H3K79un	0.933279	0.916945	0.09962	0.125092
	H3K79me1	0.0516064	0.0810853	4.27631	3.62442
	H3K79me2	0.00152383	0.000426224	9.35808	11.1961
	H3K79me3	0.0135909	0.00154322	6.20121	9.33984
